# Supplementary material for: Phytochemical Composition and Biological Activity of the Essential Oil from Ericameria nauseosa Collected in Southwestern Montana, United States
Source: Plants (Basel). 2024 Jul 26;13(15):2063. doi: 10.3390/plants13152063 (PMC11314070; doi:10.3390/plants13152063)
Supplement: Supplementary file 1 [file plants-13-02063-s001.zip]

Archive with 1 entries (1 files):
- plants-3110254-supplementary.pdf
